# Supplementary material for: Building Pathogen Genomic Sequencing Capacity in Africa: Centre for Epidemic Response and Innovation Fellowship
Source: Trop Med Infect Dis. 2025 Mar 31;10(4):90. doi: 10.3390/tropicalmed10040090 (PMC12030795; doi:10.3390/tropicalmed10040090)
Supplement: Supplementary file 1 [file tropicalmed-10-00090-s001.zip]

Archive with 2 entries (2 files):
- S1_Fellows training report_The Google Form.pdf
- S2_Fellows training report_The Response.xlsx
