# Supplementary material for: Building Pathogen Genomic Sequencing Capacity in Africa: Centre for Epidemic Response and Innovation Fellowship
Source: Trop Med Infect Dis. 2025 Mar 31;10(4):90. doi: 10.3390/tropicalmed10040090 (PMC12030795; doi:10.3390/tropicalmed10040090)
Supplement: Supplementary file 1 [file tropicalmed-10-00090-s001.zip › S2_Fellows training report_The Response.xlsx]

## Sheet: Form responses 1
Timestamp	Do you feel this training will transform the way you and your institution will monitor disease outbreaks? Please explain why.	Was there anything new and different about this training compared to previous trainings you have attended? What did you think were the key features of the training that were different from previous training you have attended? Were there key aspects of the training content, the delivery of the content, the environment etc. that you believe other training initiatives should try to replicate?	What were the elements of the training that you think could be improved or were not important and could be omitted?	Do you think your institution will collaborate with CERI in the future? If yes, please explain why you are keen to collaborate?	The workshop included attending the opening of Stellenbosch University BMRI building function and the scientific talks relating to that event. Do you think this was useful? Would you have preferred to focus solely on the training? Did you think attending these events contributed positively or negatively to the training?	For the wet lab components of the training, what did you think of the balance of theory and practical hands-on training?	Do you feel that you would have gained much running through the nucleic acids extraction and PCR steps of the protocols in the training? Or could all of these steps have been omitted from the training as you were already familiar with them?	The learning objectives for the training were: 1. For fellows to develop their skills in wet-lab genomic data production, bioinformatics and phylogenetic data analysis and epidemiology. 2. Develop these skills specifically for sequencing of SARS-CoV-2 genomes and adapting the COVIDSeq protocol, sequencing MTB and cholera genomes. And the bioinformatics that follows the sequencing. Do you think th…	What do feel were the benefits of in-person training (as opposed to virtual/online training)?	Please list and describe any limitations of the training	Please describe how these limitations/problems may be improved	Do you feel the training was sufficient for you to train others on this content?
2023-12-07 14:33:27	Yes, because the training empowered me on methods of surveillance	Yes, what was unique was always theory was followed by practices and enabled me to catch the objectives of each courses	I don't have anything except time was short for such intensive training	Yes, specially in sequencing of arboviruse	It was a very positive experience	It was good except time wasn't enough	No, it was good as the trainee has diverse backgrounds.	Yes, they were met as me personally Is involved in arboviruse disease sequencing being benefited from it	Sharing of technical skills, knowledge and best practices	Time was the biggest limitations and for some of us expenses for Visa application and travel ticket still was not reimbursed after CERI promised to send to us through bank accounts.	Increasing number of training days and keeping the words of reimbursing the expenses which I have found as the biggest limitations	Yes
2023-12-08 01:33:44	Yes, Because I learned new approach for how to response to Epidemics such as Sequencing and bioinformatics.	Yes, I learned how to communicate the genomics data with public health in simple way to be understanding by the policy makers and decicion makers in my country. I believe to replicate this idea in every training course regarding the genomics epidemiology.	I recommend to increase the dose of bioinformatics analysis because one week is to short to address the concept of bioinformatics.	Yes, Because CERI team are helpful, well expert in epidemics response, and one of there objective to strengthening the genomics survillance in African countries.	Yes it was very useful because I knew how people were working in many field including the genomics survillance and learn from there experiencias.	It was balance and first they learn us the principal of the Sequencing and after that we implement the practicals.	I am familiar with nucleic acids extraction, so I like the omittion of that step.	I was met those objectives because I was got thorough all these steps.	In person training is better because you can follow the tutor step by step and you can ask and react directly as well as make more connections and get mottivation when you see the well equip labs.	1. One week for bioinformatics is too short duration. 2. The assigenment and home work for bioinformatics are little.	1. By increasing the duration at least 2 weeks. 2. Implement problem based method in the part of bioinformatics will improve the understanding of the concept	To be honest I got the keys and the roadmap, If I review all the concept I was learned and replicate it by my self I can transform and learn these contents to others.
2023-12-09 15:48:29	Yes but the implementation is not yet effective	Not enough difference in my opinion	The bioinformatics part has to be really practical.	I think the collaboration has already begun with climade africa. I look forward to another connection in the future.	It was a perfect coincidence	The balance was perfect, despite the number of participants.	According to me, the best way to learn is through repetition	1 in 2 due to the existence of 2 platforms	This makes a huge difference, because in a face-to-face setting, you can get a first-hand feel of reality and benefit from each other's experience. This is difficult to do online.	Of course, the number of participants is a handicap for the bioinfo session. But this session should be hands-on. Like in front of a computer with a mentor who shows you what to do. Also, the training was a bit like online when it comes to presenting bioinfo tools.	Depending on the number of participants, at least a large number of workstations will be available, and teams will be assigned to practical sessions. I think it would be interesting. Another important aspect of training is the post-training aspect. It would be better to create a follow-up platform for participants to monitor their performance and help them improve so that they can in turn help or…	Yes, but sometimes the implementation in our local institutions poses problems and we don't know how to remedy them. Also, the trainers' agenda during post-training periods is a limiting factor in responding to our concerns.
2023-12-11 10:55:50	Yes this transformation will help a lot as previously we was not able to do bioinformatics alone and now we have a knowledge of using different tools in the analysis	From this training I was learn different platforms used in bioinformatics which was so important in data analysis.	All element was good and important .	Yes, Our Institute will have collaboration as CERI recently had a postdoc student who where in our institute and I think his work there will provide a lot of input that will bring strong collaborations, especially in vector borne diseases	The function contribute positive to us as we lent a lot from that building including laboratory arrangement	The training was good especially in wet lab for me I think for theory time was not enough as most of us were good in the wet lab	I suggest in previous nucleic acid should be omitted and start with PCR because there are some steps in the library that need PCR so is better to start with PCR.	Yes the objectives were met even though time was not enough in bioinformatics practises.	In-person has a benefit because you can practice physically and see all and use equipment making learning easier to understand	There was no any limitation	There was no any limitation	Yes, It was.
2023-12-11 11:50:03	Yes. By knowing the tools that are available for genomic sequencing, one is able to use them when needed,	The dedication of the training staff is commendable. The laboratory staff were the best and took their time even though some of the trainees had no previous knowledge of sequencing. The trainees accomodation and subsistence were well catered for. This is a very important aspect to allow the trainees focus on the training.	The bioinformatics component was quite fast. There was a lot of information and one could struggle to keep up.	Yes. There is a chance to collaborate since KEMRI carries out surveillance of various pathogens and disease vectors and also responds to disease outbreaks. The aspect of genomic surveillance is very relevant and there could arise opportunities to collaborate	The scientific talks were very useful and interesting. Among the new things I learned was how AI is being integrated in genomic surveillance. The presentations were very much in line with the training because at the end we contribute to the big picture of improving human health and this is part of what was being presented.	There was a good balance. The wet lab component was sufficient.	I was already familiar with them so they could have been omitted.	I was satisfied with the wet-lab genomic data production. The bioinformatics and phylogenetic analysis was quite alot and probably needed a little bit more time and hands-on.	1. Much more opportunity to ask questions and clarify because you are doing the process together with the trainer. 2. Networking and discussing with fellow trainees and also trainers is better in-person. 3. The trainer is able to immediately see where one has made a mistake and correct it real-time.	Time constraint. This is for the bioinformatics, R and phylogenetics part. I feel this needed a little bit more time	The lab component can be reviewed to see if it can take a shorter time so that more time can be allocated to the bioinformatics section.	Yes. For the lab component I am confident to train others. Some aspects of the bioinformatics I can train others, but not comprehensively.
2023-12-11 12:01:11	The training gave an insight of monitoring outbreaks which I feel I can employ in my home institution for public health decision-making	The MTB wet lab was different as mostly it was SARS COV 2 genome sequencing, the environment was so conducive for learning	The bioinformatics part trainers were to fast and difficult to follow through	Collaboration with CERI would be very important with the system that they have established in handling pathogen of public health importance	It was a privilege to attend the BMRI symposium	It was well balanced	The nucleic acid extraction was not done we worked on already extracted samples	They were met except the part of bioinformatics it was a bit tricky to follow through	There's proper interaction during hands on as compared to online trainings and the knowledge grasping is very rich	Nil	Nil	Yes is was
2023-12-11 12:21:48	The training was key and has broadened my knowledge on responding to outbreaks with a better approach	There were new things I learnt like protocol adoption and tuberculosis sequencing.The environment was very good and well equipped and other labs lack such equipments	The bioinformatics part which is another critical part to analyzing data sequences was not well amass because of limited time	Yes they will since CERI has a well robust system in terms of outbreaks and it will be amazing for future collaboration	The event was a positive contribution because having experts explain science in various ways was worth listening to.	It was good	Even though I was familiar with the steps, it was also very good learning some few new steps	Time was not friendly with the bioinformatics part	People remember quickly what they see and do, and it also makes learning easier than virtual sessions with many other challenges and distractions	Not much bioinformatics information	More time needs to be allocated and followed	Yes
2023-12-11 15:25:29	Yes, The training showed that realtime sequencing of pathogens during outbreaks is key in detection of new mutants and in control of outbreaks.	This training was an in-person training and allowed time to interact with facilitators, while online trainigs there is always tendencies of internet breakdowns that do normally limit overall outcome of trainings. Bringing field application specialists during the training was impactful. Also, show casing in adoption of protocols and miniturazition of protcols was very key. Having hands-on pratical…	Although the bioinformatics sessions was impactful especially using software based applications and analyzing sequence quality reads. The time was very limited especially with the command line sessions. All training materials where possible should be made available early to trainees.	Yes, CERI have well trained Scientist with wealth of wet-lab and bioinformatics skills that we can benifit from. Also, CERI facility is state of the art with well advance equipments that facilities in region can leverage to carry-out outstanding research.	The BMRI symposium was benficial especially having scientific experts from different fields. Presenters showing how the power of genomics can be used to transform health and it impacts in infectious deseases and behyond.	Think it was very much in place, the side by side method of training allows for deep thoughts in the procedures and provides very meaningeful interactive sessions.	All steps were necessary, it allows for a referesher of these steps and an opportunity to operate instruments different form the ones in home institutions.	The objective of training were all met except time being a limiting factor, despite the constrains we where able to gain impactful knowledge and skills in all aspect of the training. All participants had the opportunity to carry hands-on praticals, and gain and build on existing knowledge.	Online/Virtual training is always limited by internet glitches and a lot of distraction as opposed to in-person training that provides a more focused and interactive sessions. In-person sessions have a better avenue for praticals sessions and networking.	Time for the bioinformitics sessions was limited especially with command-line sessions and the delay to obtain all related training materials from the cloud.	More balance should be added to bioinformatics sessions. All training materials if possible provided early.	There is siginificant gain during the couse of the training that can be utilized to cascade to colleagues though there is a still more I am to learn and improve on.
2023-12-11 15:48:54	Yes I believe so as we are working with TB. The whole genome sequencing of MTB can help with prescribing better drugs to treat for instance drug resistant TB as it's whole genome would be known.	Yes there were some differences. The training was different because it had both dry lab and wet lab components, and with other trainings it is either one or the other. Both these components are important as you get to understand how the data is generated for Bioinformatics analysis.	The training components were all important I believe the only issue was the length of the program which was not enough to grasp all the components.	I believe my institution which is the University of the Free State already collaborates with CERI.	Yes this was very useful as it gave us the opportunity to network with different researchers and to learn more about the work they do in their different institutions.	I believe the theory component was not given enough time as I was not able to understand some things during the practical session as I did not have some background on those components.	No I do not believe they should be removed as some background is needed in order to understand how the data is generated.	Yes I believe the objectives were met as we learned about library preparation of the DNA for sequencing and after sequencing was performed we were able to learn about checking the quality of sequences and also trimming of unwanted sequences using trimmomatic. We were also able to learn about the alignment of sequences using aliview and also the using of R studio for phylogenetic analysis. We were…	The benefits of in person training was in the form of human interaction as we were able to learn more about each other and also what we do for instance during lunch breaks and dinner which would not have been possible during online training.	I believe the only limitation of the program was time given for the wet lab and dry lab as well.	More time could be allocated for the program so as to learn more.	Yes I believe the training was a good foundation for me but not enough for me to train others as I had no prior experience in Bioinformatics
2023-12-12 00:53:26	Yes. It is imperative to be able to identify, minimize spread and contain highly contagious infections within days or weeks of outbreaks and also be able to monitor disease implications and do surveillance to inform policy.	The data analysis in the dry lab sessions was highly needed but was given less time for the fellows to comprehend. The wet lab sessions were adequate and almost everyone had hands on during experiments. More time is required during dry lab sessions.	Every session was important but time was not enough more so for the dry lab.	Yes, we are keen to learn as an institution and with the well established facilities at CERI, it would give NHLDS an bench mark on new technologies e.g we have also ordered a Hamilton, increased sequencing capacity by acquiring another MiSeq making it 2 and SeqStudio Genetic analyzer in addition to an Iseq and Nanopore Minion	Yes. It gave us an opportunity to network and also know of new developments and innovations in the tech world. Yes, the workshop was so relevant to the training	Adequately spot on	The extraction and PCR steps were adequate. They were needed.	Yes the were met but more time was required in the bioinformatics and data analysis.	You get hands on on practicals, builds rapport with trainers, important for networking, important for bench marking and learning new techniques or work flow,	Inadequate time to comprehend data and sequence analysis for the bioinformatics sessions.	allocate at least 2 weeks for bioinformatics and also give home work at every end of day for practice back at the hotels. Practice makes perfect.	NO
2023-12-12 01:56:35	CERI's expertise in responding to epidemics serves as a model for us and the skills acquired during the training have enabled us to considerably improve the approach we have put in place in the event of an epidemic, as well as the protocols to be adapted for an effective response.	The first will be the programme. The fact that we've shared a training programme with you really helps you to get into the swing of things and to have an overview of the training stages to come. What's more, the laboratory activities have been split up, with presentations between each stage of manipulation. This alternation of laboratory and presentation helped us to understand the protocols bett…	It would be preferable to do the presentations and exercises on bioinformatics analysis in the mornings, when people's minds are fresh, and to schedule the activities that require less concentration in the afternoons.	CERI provides lot of of support to our institute, specially in bioinformatics analysis. Our institute has the skills to carry out sequencing and generate data. But we lack expertise in data analysis, and with the support of the CERI we will be able to fill this gap, and the partnership could open doors to masters and phd students in bioinformatics.	It's always useful to attend these discussions, which give you an insight into what other scientists in the same field are doing. And these activities can also open up avenues for collaboration.	Nothing to say on that score. There was a good balance between theory and practice.	For most of the participants, the extraction and pcr stages have already been acquired. If there was an opportunity to focus more on the library preparation, quality control, dilution and loading stages, it would be better. Similarly, the analysis steps are very important and should take more time than the laboratory activities.	These objectives have been achieved, because after the training course I was able to apply the skills I had acquired to the sequencing of arboviruses and mycobacteria, although I still need to master the bioinformatics analyses.	in-person training means that you are in constant contact with the facilitators, you can practice and exchange with colleagues to share experiences and improve your skills.	The limited time allowed for bioinformatics analysis	These trainings must be scheduled for at least one month to have more time to familiarize with bioinformatics analysis and apply them even be able to reproduce them once back home	These trainings allowed me to improve acquired skills that I could share with my colleagues once back home. But it will be interesting to have opportunities to extend them through long term fellowship
2023-12-12 03:15:39	Through this training, different mechanisms of action against disease outbreaks were learned. It was fantastic to learn how to manage an outbreak through molecular surveillance, in my region it is rare to see this type of strategy.	For me the course was really optimal despite the short time. You could go through a lot of different kinds of experiences, having one week for wet lab work, one week for dry lab work and the symposium made it a very complete course. I consider that the profitable time of interaction with different professionals that the course favoured was a very good point in favour, besides, unlike other course…	It could be improved in the application of better processing of the data generated in the sequencing. For me it was a bit inconclusive how to finish processing the data obtained from the TB samples. Perhaps the creation of a report or a more orderly step-by-step of what to do next with this data.	It would be great to collaborate with the CERI Institute. There is a lot to learn about how to tackle malaria through genomic surveillance at different scales (local, regional and continental). I think that having feedback from an institution that directly addresses these issues is a valuable contribution to my institution. Very little genomic surveillance is done in Latin America.	I think these activities were really important. They added a lot to my knowledge and I really enjoyed every talk.	I did feel that it had a good balance, however, I think that more exercises on the handling of the volumes and concentration of the components should have been touched upon in the theory. At the time of the wet lab that was the most difficult thing for me to understand.	Yes, they could have been omitted, but for me it was very correct to go through this whole process. There were fewer gaps in the information.	Whether the objectives were met. In the two weeks all these topics were covered, but for some topics the time was too short, especially for the dry lab part.	It is very advantageous regarding the wet lab topics, to take this kind of training and understand these protocols by doing it yourself is very helpful for scientific learning. In addition, being able to socialise face-to-face with the teachers and other participants was really invaluable, and getting to know the environment and equipment of the CERI Institute was also very inspiring.	Time: there were complex topics that may have needed more time. Diversity: as the only Latin American participant I did feel a bit isolated, maybe next time more people from outside the African continent could be invited.	Regarding time, perhaps it could be improved by sending theoretical material prior to the course days to prepare the participants so that on the course days they can just go and apply exercises with the data processed by ourselves. Regarding diversity, maybe we could spread the call to other parts of the world.	For me it has been a really useful and complete course and I am very grateful for the topics that were covered in the two weeks. I learned a lot about these topics that are in high demand in research and difficult to access for many.
2023-12-12 08:07:23	Yes it will. The training has increased an ability for us to sequence various pathogens	Yes. I loved how this training started of with basic knowledge and then moved to complex stuff. Unlike other training which starts with complex stuff making it hard to follow	Time should be improved, two weeks is not enough to cover alot of things especially in bioinformatics	Yes. Our institution provides trainings to postgraduate students and perform research on various matter. I hope one day we will be able to collaborate with CERI	This was useful because during the opening we got to hear various stories on what other researchers do which has inspired us alot	it was perfect 50-50	I am glad they were repeated despite the fact that i know them	They were met especially the wet lab. More time should be given to the bioinformatics part	the benefits are many but to mention few it helped me to focus on one thing at a time unlike when you attend virtually trainings it is easy to be destructed	Time	Time increased	Yes
2023-12-12 08:15:34	The training will transform the work we do in my country as members of the national genomic consortium and a sequencing laboratory. It will sharpen our surveillance work and equip us to analyse the data we are currently generating.	Yes this training was unique. It was a hand on training and the facilities were very good every participant had a chance to participate in the wet laboratory procedure and the bioinformatics part was very useful.	None. We needed more time on the bioinformatics part.	We are keen to collaborate. The idea of training should be to build capacity for African countries to do their own sequencing and data analysis so collaboration is critical so that CERI continues to mentor the countries that attended this training .	Yes it did. It allowed us to network.	It was well balanced.	They were all important. We needed to stand from the basic to understand the flow.	They were met to some extent because we were split in groups. One group did MTB and another did Covid.	This was a handover training and skills transfer. It was not a theoretical training and virtual was not going to make any impact.	Bioinformatics needed to be more time.	Increase time allocated to bioinformatics because for most countries wet laboratory is not a problem. We are able to do that without problems but the challenge is on the bioinformatics part.	Probably.
2023-12-12 08:24:37	Yes. The skills I learnt there I have been able to share with my colleagues and we are implementing them.	Yes. The hands on training.	The extension of the bioinformatics training period.	Am not sure.	Had no impact.	Was good.	Gained much.	Yes.	You get to have a one to one discussion with the trainers.	The training period was short. Especially the bioinformatics part	Increasing the training period.	Partially yes
2023-12-12 08:31:36	Yes, my institution is at the center of disease surveillance and this comes in handy to support	This training was mainly practical which was good	Possibly have smaller groups of 3 with a mentor	Yes, with the ongoing CLIMADE programme which is a vital project which as an institution we are working on similar projects	Yes, it was a great event to network with some senior players in the field hence forging networks	This was well balanced and from basics hence supporting first users	I gained good hands on experience and the steps were important	Yes I think they were met. We successfully moved step by step on the COVID-19 protocol till we had results out and analysing data hence troubleshooting all short comings	Having hands on with loading equipment and the bench work	I feel the time was not sufficient	Extending the hands on sessions	No
2023-12-12 08:59:57	Yes, because it give us additional information and knowledge that would be beneficial for both our institution.	Workshop not only provided an invaluable platform for networking with experts across diverse fields of study but also facilitated knowledge exchange and collaboration, particularly within the African scientific community.	Some logistic tasks, and more time for analysing.	Yes, without a doubt. Both of our institutions have experts, and it will be wonderful to share our experiences with one another as we work towards the common objective of helping public and global health.	I was happy to attend the event because I could see the university's true strength and the excellent work they are doing in science. There were a lot of novel approaches that I found really fascinating.	Training had both theoretical and practical components, in my opinion, and was thus fairly balanced.	Regarding myself Even though I was familiar with those steps, but still it's always beneficial to discuss and review the protocol before you start lab practice. Furthermore If the analyse phase could take longer, that would be better.	Learning objectives definitely were met.	For me, in-person knowledge sharing and collaboration—especially within the African scientific community—were extremely exciting . During that programme, I was just one individual from Eurasia, but it was great to get to know and meet the entire African scientific community.	I would benefit from spending more time on analysis because I merely think it's a crucial phase.	To extend the period of analysis	Without a doubt, I say yes.
2023-12-12 10:01:21	Genomic and epidemiology surveillance through genomic testing ang results interpretation at real time. Prompt out break detection and declaration of results for fast treatment and intervention.	The teaching approach was unique.The general customization of protocols to suit local testing procedure was good and unique to all my previous training. For improvement bioinformatics content needs to have more time and practice for participants to practice.	Bioinformatics content need more time allocation for practice. Participants need more hand on wet lab to analysis of the results.	Absolutely yes. We need collaboration on bioinformatics analysis on TB and influenza pathogen.	It was absolutely collect as it improved my research and presentation skills.There was an opportunity to socialize with different people from various culture backgrounds. I really liked it. Consider going out for a picnic in future trainings.	It was absolutely good. Except that individual or group participants were not given opportunity to practice and see how their run faired.	Extraction was not done because we used already extracted NA. As such both procedures should be included in the training.	There were met successful.TB whole genome sequencing was learned and implemented to my lab back home. To Right now we have customized COVID-19 protocol for TB we are producing good quality TB fastq data sets.	Hands on and motivation for abroad trips.	Communication to participants regarding logistics during the first days is paramount. Three meals are enough to survive in a day rather than too much food. Dinner is optional for some participants therefore just provide allowance. Select participants who have totally no knowledge of wet lab or bioinformatics or both. There's no room for mentorship and supervision. There is no evaluation and asses…	Mentorship and supervision by CERI. Develop assessment and evaluation tools. Independent selection committee. Communication during day of the training.	Yes. I conducted the same training to my colleagues here.
2023-12-12 10:26:06	Yes, We learn how to make better use of tools we had, Phylogenetic analysis software being one of them	First training in sequencing for me	More time should have been allocated for bioinformatics training	Yes, Inter institutional collaboration could benefit both parties in many fields	It brings a positive change as we got to learn a lot from experts in different fields	Absolutely very well organised	It best to start from zero, Even though I am an expert in the field of PCR, there is always something new we can learn and adopt.	Partly met due to insufficient time allocated.	Wet lab cannot be done virtually. International networking.	Insufficient time for Bioinformatics training	Add on to the training either in person or virtually	I acquired some knowledge, but need more practice to feel confident
2023-12-12 11:16:41	Yes, the training will surely promote the use of the high-level technology that is available for genomic surveillance activities.	NA	A better theoretical background on the principles of the NGS technology would have been useful, especially for the wet-lab aspects. In some instances, technical questions could not be answered by the Trainers, and Fellows were referred back to the protocol. It was however, great that the Illumina representatives were present to clarify technical aspects of the training.	Yes - the exciting projects from CERI is a good reason to collaborate.	Yes - this was indeed useful as it had put some of the outputs derived from the training activities well into perspective. These events contributed positively.	Off-balance - more theoretical aspects would have been beneficial in grounding the Fellows, some of whom, had limited experience in molecular techniques.	While RNA / DNA extraction was not covered during the training, and PCR forms the basis of most molecular technologies, I feel that the crux of the wet-lab training was the NGS component and more emphasis should be placed on the principles of the methods / description of the steps used in the protocol.	Yes	The opportunity to network and collaborate with Fellow Scientists.	Lack of theroretical background for wet-lab training, although I appreciate that this was most likely due to the limited time.	Perhaps a presentation on the overview of the protocol describing (even very briefly) the different steps used and the corresponding rationale used to adapt protocols.	Maybe
2023-12-12 11:37:49	I would first like to thank the entire CERI team. And I answer this question with a YES because this mini training allowed me to broaden my knowledge regarding genomics and even more so Bioinformatics. the NGS is not familiar to my institution and therefore it is clear that with the restitution of knowledge that I made once returning to my native land made it possible to look at surveillance from…	personally it was my first experience of this kind. I was not familiar with such a technical platform. Everything was new technically speaking but with the team that trained us I had the impression of knowing this technique for a long time. I don't have much to say at this level because I think everything has been well thought out in my opinion.	I had some problems with the Bioinformatics part. For me I think that one week was insufficient for all that there was knowledge needed for a novice like me. There were aspects of the dry lab that I really didn't understand and that's only normal given that it's a specialty that I'm not familiar with. I seriously think that a point of honor should be placed on Bioinformatics training.	yes, I sincerely think that my institution will be able to communicate and collaborate with CERI in view of the various studies carried out by the students. Personally, I would really like to include the Illumina sequencing technique in my work and I would be delighted to collaborate with a team as prestigious as CERI.	regarding the inauguration of the BMRI it was well thought out. Honestly we were included in a prestigious event and I was flattered. I feel like an important guest. And also I found that the organization of the symposia was a great idea because it gave me the opportunity to interact with major figures in research and scientific innovation. it was a great boon for me. Well done on this one.	I partially knew the theory but I had the opportunity to practice and I am grateful because I was able to place the practical aspect of the thing on the knowledge. I can therefore say that I have acquired the skill in its entirety.	For law all the steps taken were necessary. There were steps that were familiar to me but there was no need to omit them. Don't they say that repetition is the mother of science.	the objectives were successfully achieved. we sequenced the different genomes and observed their sequences. Perhaps the sequence should have been analyzed for more discussion.	Attending face-to-face training is always more beneficial. we have the opportunity to really familiarize ourselves with the team, the techniques and the work environment.	For me it’s just the Time. I think this training should take more Time.	Provide more time for the Fellow.	Yes! Surely for the wet lab.
2023-12-12 11:45:06	yes this training will tranform my isntitution's way of monitoring disease outbreaks though applying shared knowledge and sample handling techniques from the training as well analysis to establish any disease epidemiology	new aspects about the training include; separate training period for wet and dry lab we had a hands on experience for bacterial and viral handling the environment was conducive with top trending sequencing platforms in NGS Gave room to interact with specialised experts in the field of genomics	areas of improvement for the training Having a pre- assessment of the fellows to qauge knowledge needs other than having a general training with different training needs and allowing fellows to train more in their knowlege gap areas	Yes I think my institution will collaborate with CERI in the future because we have common pathogens of public health handled such as COVID-19, TB, HIVDR mong others. CERI also has in place good sequencing capability platforms which can be leaveraged on in times of crisis. CERI also has experts who can be consulted reliably to help manage arising needs	The workshop attended was very informative and beefed up the training with a diverse knowledge experience from different experts which was an eye opener for future aspects to engage in using genomic generated data	the wet lab training was good for someone with prior experience but more time was required for an inexperienced fellow	The PCR steps and protocols followed were very essential in the work flow and shouldn't be left out.	I think these objectives were met though more touch basing with trainers were required to get rooted in both areas of wet lab, sequencing and bioinformatics.	In person training emphasizes a good hands on experience than theoretical training	limited time of training to handle bioinformatics and wet lab training beyond mere basics	Assess knowledge needs of the fellows so that the training offered is more tailored to their traninig needs	The training in wet lab was sufficient for me to train others on this continent but more hands on experience was required for me to handle bioinformatics training
2023-12-12 12:45:14	Yes	Yes	Sequence assembly and analysis	Yes, in our place we don't have enough and competent personel concerning data analysis and utilisation,so in a near future I wish other staff to get exposure on sequencing and data analysis	Yes, there is a lot of experience we gained from other scientist in the world.	Time table was well arranged which leads to good rationale for both theory and practical.	Yes I gained a lot.	Because through covidseq ,MTB and cholera genomes protocols, it become so easy to adapt a new protocol and practice	Hands on practice about genomics data production	I would like to request for additional of more time for the next training so that participant will have more time concerning sequence assembly and data analysis	Through additional of more time on data analysis Making sure all participants have device that can help them to run big data	Yes.
2023-12-12 14:43:55	I am confident that the skills acquired during this fellowship not only enhanced my individual capacity but will also positively impact the overall approach of my institution towards monitoring disease outbreaks. The integration of wet lab and dry lab techniques has provided a well-rounded perspective, making our surveillance efforts more efficient, accurate, and adaptable to the evolving landsca…	Yes, this training stood out from previous experiences in several ways like offering a balanced mix of wet lab and dry lab sessions, fostering a holistic understanding of genomics. This integration of hands-on experiments with bioinformatics analysis offered a comprehensive approach. The training environment promoted collaboration, allowing participants to apply theoretical knowledge in practical…	While the training was comprehensive, there is room for improvement. The pace of certain sessions felt rushed, hindering in-depth understanding especially in the data analysis using various platforms e.g R software and Mega . Additionally, some theoretical components could be condensed for more hands-on practice. Further, a more structured follow-up plan for continued learning post-training would…	Yes. The world is now taking bioinformatics and genomics lane, and so I am enthusiastic about the prospect of future collaboration with CERI. The training provided valuable insights and skills applicable to our institution's research goals. Collaborating with CERI could offer ongoing access to expertise, resources, and potential joint projects. The multidisciplinary approach and practical focus a…	The BMRI building opening and related scientific talks was valuable. It provided a broader context for our training, showcasing real-world applications and the importance of our work. Attending these events contributed positively by connecting theoretical knowledge to practical implications. Overall, the combination of both training and external events enriched the learning experience, offering a…	It was well-structured. The theoretical foundation provided a clear understanding of the concepts, complemented seamlessly by practical sessions. Hands-on training allowed immediate application of theoretical knowledge, reinforcing the learning experience. This balanced approach enhanced my grasp of wet lab techniques and their theoretical underpinnings, ensuring a comprehensive and effective lea…	Unfortunately we did not do the nucleic acid extraction	Yes and No. objective 2 was met. objective 1 the phylogenetics aspect requires more time	Overall, in-person training provided a more immersive and engaging experience, enhancing both the depth of understanding and the quality of networking opportunities	Some sessions felt rushed, potentially hindering participants' ability to absorb complex concepts fully. Lack of a structured follow-up plan for continued learning post-training.	- Allocate more time -Develop a structured post-training plan that includes resources, support networks, and opportunities for continued learning. This could involve online forums, periodic webinars, or access to updated materials to help	Although the training provided a solid foundation and practical skills, I would benefit from additional materials and perhaps a more structured follow-up plan to feel fully confident in training others. Some aspects could be refined to enhance my ability to effectively convey the content to a diverse audience. However, with continued support and resources, I believe I can successfully train other…
2023-12-12 14:44:23	Yes, training enable gain knowledge and skills to apply genomics beyond SARS COV 2	The hands on component of training was unique. I have been able to replicate the training in my country with 17 participants trained	Allocate more time to analysis topics as well and more practice for trainees	Yes looking to collaborate with CERI on cholera genomics	Yes the events were very insightful and good for exposure and networking	Balance was excellent	Session could be omitted	Are the objectives were met through a blend of didactic and practical sessions	Practical hands on experience	Not enough time for trainees on data analysis	Allocate datasets and enough practice sessions	Yes
2023-12-12 15:16:30	Yes. The training has helped to raise awareness of the need for and importance of genomic surveillance, and provided us with the necessary knowledge and skills. Thanks to this, my institution can integrate genomic surveillance into existing disease monitoring and implement national and international collaboration in genomic surveillance.	This training was different from others in that it included fellows from different countries in Africa, to prepared for future disease outbreaks. Bearing in mind that Africa is highly prevalent in infectious disease, this is to be applauded. Concerning training, we were taught on how to adapt protocols to other pathogens. Also, the laboratories were of high standard and we had several experienced…	- Limited hands-on bioinformatics analysis and interpretation of genomic data	Yes. Cameroon bears a heavy burden of infectious diseases such as malaria, HIV, tuberculosis, yellow fever, hepatitis, cholera, etc., but genomic surveillance of these diseases is limited. Cameroon's geographical and demographic diversity makes it an ideal location for genomic surveillance, as it can provide valuable samples for research. CERI, with its advanced genomic sequencing infrastructure …	Yes it was extremely useful. It gave us the chance to interact with scientists from other institutions and countries while also educating us on the most recent discoveries, advancements, and research methodologies in the field of genomics.	Overall, the theoretical knowledge and hands-on practice was balanced, but due to the time allocated to this phase, each participant was unable to intervene in every step of sequencing.	These steps are useful because when I came to the training course I had no practical experience.	The learning objectives were met because all the lessons learned were aimed at meeting the objectives.	In-person training enable us to interact directly with equipments and tools; instructors can provide assistance during hands-on activities, helping participants identify and correct errors. Also, it facilitates collaboration and teamwork between participants.	- Limited hands-on bioinformatics analysis and interpretation of genomic data	Incorporating more practical exercises and case studies in the training.	NO
2023-12-12 16:32:25	Yes, it will. One particular aspect I learnt was molecular monitoring of pathogens of health importance, as was demonstrated through COVID-19	The combination of wet lab and with Bioinformatics was different and good. Application specialists from Illumina technologies provided the much desired in depth of the training.	Too many Bioinformatics tools were presented, a scratch on all minus proper level of practice.	Yes. My institution is not only a research center a hub of trainings as well. We hope to partner with CERI in cutting edge laboratory technologies especially those speaking to NGS and Bioinformatics.	The event was timely, it allowed us to participate and appreciate especially our fore runners in molecular biology that have provided informed choices for public health.	It was perfect, well planned.	I learnt more, especially that we had specialists from Illumina, they provided deeper understanding.	They were met. Wet lab was well articulated, step by step. We learnt beyond laboratory to application of generated data.	Hands on, especially areas where one needed clear understanding of different stages and steps. Networking with colleagues, additional time availability for questions could be achieved even over breaks.	The bioinformatics part involved too many tools, this lacked focus or narrowing to applicable methods. Preparation for the Bioinformatics part did not seem to have been well thought through.	Better planning for the Bioinformatics sessions.	Partially, it enabled me to expand my wet lab knowledge to that where I can train.
2023-12-12 16:57:28	Definitely. The training inputs in us the skills that give us the ability needed to not only detect the pathogen but to study, analysis the molecular evolution of various pathogens. These skills allow our institution to be better placed for innovative pandemic preparedness	This training was the first of its kind to me. However, the key aspects of were the in practical sessions (hands-on), the participants were split into groups, each with a trainer which allow for a better trainee to trainer interaction. The training sessions also included scientific data sharing by many other scientist who showed how NGS has helped understand and respond to disease outbreaks.	For the bioinformatics training, I personally lagged behind as I faced challenges installing Ubuntu on my laptop. Despite, been helped by the trainers it would be of great help of the institution has computers ready for use with compatible specifications and all analysis software already installed.	Yes, Our institution is eager to collaborate with many others and would cherish the opportunity to collaborate with CERI, an institution which has set a wonderful trend in disease surveillance and pandemic preparedness in Africa. CERI has been instrumental in fostering an effective response to epidemics through pathogen genomics surveillance aimed at enhancing biomedical discovery, improving the …	Yes the Scientific talks were useful, it is great to get the exposure and appreciate the how others apply the skills we were obtaining.	Everything was perfect. Kudos to the team of trainers whose.	No, they were very much needed	Yes, the objectives were met. I could simply say so as I left the training and confident with the hands-on experience both in the wet-labs and during the bioinformatics and Phylogenetic analyses.	The in-person offers more interaction not only with the trainers but also with fellow training fellow. As a trainee, the training also offered me a chance to appreciate the state-of-the-art infrastructure, an exposure needed for future planning and vision.	Little time was dedicate for the hands-on bioinformatics components	Allocate more time for the hands-on bioinformatics, help create an environment for continuous contact between trainees and trainers.	I would say partially yes, Bioinformatics needs more time but with personal practice that shouldn't be a problem.
2023-12-12 17:26:07	Yes it will. I was previously writing grants on disease surveillance base on Sanger sequencing only. But since the training, I am mainly focusing on NGS. In our lab, we are in a way of using metagenomic approach for Diseases surveillance.	This training was the best of all the trainings I did previously. It combines wet and dry lab. And we are learning how to sequence many pathogens using two different protocols that Can be ajust based on the targetted pathogens.	The first part of the wet lab could be omitted and the Bioinformatics part using command lines should be improved.	We are starting a collaboration with CERI on arboviruses genomics as CERI is one of the most equip lab in genomics in Africa.	It was an amizing experience. And I was honored to attend the opening ceremony. It was for me a chance to be involved and learned.	The theory and practical were good. I learned through practical sessions. It was for me a great experience to learn.	These steps could be omit. As I have experience in that.	These learning objectives were met. And I can teach all what I learned to others colleagues in my Centre. However, this could be efficient if I could be follow by one CERI's personnel through Zoom or other plateform. This will also help in reducing errors.	The in-person training is the best as it permits us to practice everysteps and also to manipulate the different equipement. Additionally, it helped us to Ask much more questions than online trainings.	I think that this training was of great content. However, I would like to have more or de Novo assembly. Additionally, the dry lab needs more days to learn more of command lines.	WE could reduce the steps of the wet lab, begin with quantification using Qubit and PCR.	It was sufficient for me to train others. However, I would like to do the training and if I had some questions, I could Ask to the CERI's personnels. As they are more experience.
2023-12-13 10:20:07	Yes. Protocol adaptation for any infectious pathogen is a great asset.	This is my first training in genomics and bioinformatics and unable to give any difference	The bioinformatics section should be looked at. More time is needed for this and the pace of delivery should be slow and not so fast. This helps to keep everyone at the same pace.	Yes. Arbovirus surveillance	Yes, including the BMRI building function is an eye-opener. We were able to interact with a few scientists in various disciplines. We got to chance to know the function of CERI at the Stellenbosch University and many more.	The wet lab components should be individual hands-on rather than the groupings.	The nucleic acid extraction and PCR steps are equally important for the overall sequencing. For a proper sequential step, we need to do these even though we are familiar with these two steps. The other reason why they should not be omitted is that, the nucleic acid and PCR protocols are different depending on what you want to do. They are not the same for every procedure and hence omitting them m…	Yes, the learning objectives were duly met. I was able to learn for the first time wet-lab genomic data production and bioinformatics. I also learnt new skills in sequencing in general.	The in-person training is very important as you are practically handling your instruments and physically monitoring the flow of the steps with your hands-on tasks.	limited time for the bioinformatics section: the delivery was just too fast and I could not follow very well. The wet lab training should be individually based rather than the groupings: This will enhance the confidence of the trainees.	Increase the duration of the training for the bioinformatics section. Limit the number of fellows so that each fellow can work independently during the training. With this, the target for CERI to train a requisite number of fellows can still be met by increasing the number of the trainings.	Yes. The fact is that you can equally fall on the trainers at CERI for coaching. The training is sufficient to be a trainer.
2023-12-13 17:28:17	Yes, We have embarked on virus surveillance efforts from small animals using the sequencing skills that were obtained. Initial funding for the pilot project has been received with an aim on increasing the funding over time.	The key difference in this training compared with the previous ones I have attended is the hands on aspect of the training. This practical aspect and sharing of the manual allows one to duplicate the skills upon return to their home laboratory.	There are various sequencing approaches that one can explore in pathogen surveillance efforts. The training focused on Illumina. Training on the other platforms especially long read-based approaches would have added an extra level of benefit.	Yes! As I mentioned in the first question, we have embarked on a virus-hunting and discovery project. We will reach out to CERI in due cause once the project is fully set up.	The attendance of the symposium was a great cherry on the cake. Being allowed to attend the meeting for free was a genius thought from the training organizers. I got the opportunity to listen to great presentations and network with the meeting attendees.	There was a nice balance between theory and practical sessions. Analyzing our data generated from the lab is a good way to see the results of one's labor which was very satisfying.	The nucleic acid extractions had already been omitted from the training. I wish they were included. The PCR steps are rather easy to follow from a written protocol but the ability to do extractions would have been a good experience.	These objectives were perfectly met.	Ofcourse in-person training gives the advantage of doing the hands-on practical which might not be vivid in online training. Also in-person made me visit Cape Town otherwise it would still be on my bucket list.	1. Long-read sequencing platform training wasn't included in the training. 2. Even if some training attendees applied to attend VEME, they were not selected	Inclusion of long-read training as a potential tool for pathogen surveillance. 2. Free VEME attendance for training attendees.	Absolutely!
2023-12-16 04:23:33	the genomics approach based on the sequencing of the complete genome of pathogens as well as the mastery of tools for processing raw sequencing data will allow us not only to properly characterize pathogens but also to work to be more effective in the response.	Of course. the training was a three in one. let me explain firstly, it made it possible to bring together scientists who were experiencing more or less the same situation in the management of health crises, moreover the training allowed them to equip themselves both in the laboratory but especially outside with bioinformatics analyses. this approach avoids breaking the cascade of activities to be…	the training was dense and very rich. In my opinion I think that the theoretical teaching tools should be shared before arriving at the training site or extend the training duration a little.	Of course ! We have acquired a sequencer and have mastered the wet lab. but our knowledge of bioinformatics remains limited. it is more than urgent to establish collaboration with an institution like CERI to cover all aspects of effective surveillance of pathogens	that would be very useful. because the conference allowed us to understand how the mastery of sequencing data could have fairly clear ideas on the evolution and management of pathogens. This event contributed very positively to the training.	the theory was as dense as the laboratory analyzes	during the training we omitted the nucleic acid extraction steps. personally I master them, but for people who were at their first contact with molecular biology it would be more than necessary to go through these stages	No if the objective was to master the nuances of training for each pathogen. yes if it was to become familiar with sequencing and bioinformatics tools	we really practiced meeting wonderful people who, through their explanations, facilitated our understanding	lack of preparation of learners in advance the omission of certain steps in the process (the extraction of nucleic acids for the new ones) the training time which is short enough to acquire a large amount of knowledge	send digital training materials to learners two weeks in advance introduce into the process (the extraction of nucleic acids for the new ones) all the stages extend the training time by one week, which is quite short	Yes
